# Supplementary material for: Tlx Promotes Stroke-Induced Neurogenesis and Neuronal Repair in Young and Aged Mice
Source: Int J Mol Sci. 2024 Nov 19;25(22):12440. doi: 10.3390/ijms252212440 (PMC11594625; doi:10.3390/ijms252212440)
Supplement: Supplementary file 1 [file ijms-25-12440-s001.zip]

Archive with 1 entries (1 files):
- ijms-3285001-supplementary.pdf
